# Supplementary material for: Ferroptosis boosting system based on a sonodynamic therapy cascade-augmented strategy for triple-negative breast cancer therapy
Source: Regen Biomater. 2025 May 20;12:rbaf042. doi: 10.1093/rb/rbaf042 (PMC12188201; doi:10.1093/rb/rbaf042)
Supplement: rbaf042_Supplementary_Data [file rbaf042_supplementary_data.zip]

Archive with 2 entries (2 files):
- Polishing Certificate.pdf
- Supporting information.docx
